# Supplementary material for: Ethanol as a Probe for the Mechanism of Bubble Nucleation in the Diet Coke and Mentos Experiment
Source: Molecules. 2021 Mar 17;26(6):1691. doi: 10.3390/molecules26061691 (PMC8002754; doi:10.3390/molecules26061691)
Supplement: Supplementary file 1 [file molecules-26-01691-s001.zip]

Archive with 13 entries (13 files):
- Supplementary information/0 foam kinetics fitting.xlsx
- Supplementary information/0.5 foam kinetics fitting.xlsx
- Supplementary information/1 foam kinetics fitting.xlsx
- Supplementary information/2 foam kinetics fitting.xlsx
- Supplementary information/3.5 foam kinetics fitting.xlsx
- Supplementary information/5 foam kinetics fitting.xlsx
- Supplementary information/Figure 1 data.xlsx
- Supplementary information/Figure 2 data.xlsx
- Supplementary information/Figure 3 data.xlsx
- Supplementary information/Figure 4 data.xlsx
- Supplementary information/Figure 5 data.xlsx
- Supplementary information/Figure 6 data.xlsx
- Supplementary information/Picture and video link for foam volume device.docx
