# Supplementary material for: Ethanol as a Probe for the Mechanism of Bubble Nucleation in the Diet Coke and Mentos Experiment
Source: Molecules. 2021 Mar 17;26(6):1691. doi: 10.3390/molecules26061691 (PMC8002754; doi:10.3390/molecules26061691)
Supplement: Supplementary file 1 [file molecules-26-01691-s001.zip › Supplementary information/0 foam kinetics fitting.xlsx]

## Sheet: Sheet1
time / s	experimental foam volume / mL	theoretical foam volume / mL	difference squared	sum squares	Ymax / mL	k1 / s-1	k2 / s-1	k3 / s-1
0.5	0	59.9155	3589.86	145253	1632.56	0.602688	0.602702	0.0830217
1	29	194.468	27379.5
1.5	145.833	356.46	44363.7
2	383.333	518.379	18237.2
2.5	675	665.336	93.3984
3	891.667	790.357	10263.6
3.5	1008.33	891.266	13704.9
4	1083.33	968.649	13152.6
5	1105	1061.73	1872.7
6	1066.67	1091.23	603.299
7	1008.33	1078.18	4878.65
9	933.333	985.205	2690.68
11	825	861.548	1335.75
13	725	739.499	210.21
15	633.333	629.78	12.6244
20	450	417.19	1076.51
25	308.333	275.545	1075.1
30	200	181.939	326.21
35	128.333	120.129	67.3158
40	78.3333	79.3172	0.968032
45	51.6667	52.3707	0.495609
50	23.3333	34.5787	126.458
55	9	22.8312	191.303
